# Supplementary material for: Structural changes in endocrine pancreas of male Wistar rats due to chronic cola drink consumption. Role of PDX-1
Source: PLoS One. 2021 Jun 11;16(6):e0243340. doi: 10.1371/journal.pone.0243340 (PMC8195359; doi:10.1371/journal.pone.0243340)
Supplement: S1 File — (XLSX) [file pone.0243340.s001.xlsx]

## Sheet: IHQ
W	C	L	W	C	L	W	C	L
Glucagon (IOD)	Glucagon (IOD)	Glucagon (IOD)	Insulin (IOD)	Insulin (IOD)	Insulin (IOD)	PDX-1 (IOD)	PDX-1 (IOD)	PDX-1 (IOD)
2.94	18.03	0.33	9.72	3.44	31.71	4.53	0.44	0.95
7.81	7.29	0.6	15.16	13.84	7.32	2.27	0.96	0.51
3.61	8.84	1.29	22.67	33.74	17.95	0.94	1.15	1.6
2.44	12.73	0.24	5.01	24.76	1.75	4.74	1.98	0.53
2.73	11.03	1.9	0.84	19.8	3.28	5.54	1.85	0.07
3.86	11.35	1.6	1.11	18.69	35.02	2.09	0.97	2.9
2.84	11.82	2.09	3.15	17.64	67.45	4	0.42	3.59
8.4	15.94	2.03	5.24	36.77	12.93	1.23	0	3.17
12.95	6.71	4.15	6.93	8.45	52.93	1.61	0	2.41
8.46	15.03	5.54	8.75	35.06	35.56	0.82	0	2.4
6.56	15.11	3.03	11.65	2.92	7.18	0.31	0	2.32
2.27	17.47	2.06	14.12	4.56	9.67	0.55	0.22	0.89
6.03	16.62	0.44	14.04	37.92	10.58	0	2.1	0.57
5.89	8.81	0.2	10.83	49.18	9	0.74	0.92	0.79
9.24	7.25	0.16	9.12	37.49	49.34	0.73	0.86	0.3
8.91	13.27	0.15	7.25	4.73	0.39	1.04	0.44	0.2
2.84	14.44	0.24	4.2	57.82	0.34	0.75	0.96	0.55
2.94	13.01	0.33	4.56	54.79	0.11	0.07	1.15	0.95
7.81	7.57	0.6	6.89	54.94	0.1	1.4	1.98	0.51
3.61	10.93	1.29	1.26	24.92	0.39	0.62	1.85	1.6
2.44	21.18	0.24	1.82	13.6	0.18	1.34	0.97	0.53
2.73	10.83	1.9	2.78	57.93	31.71	0.88	0.42	0.07
3.86	14.89	1.6	4.97	67.7	7.32	0.52	0	2.9
2.84	7.68	2.09	3.52	50.94	17.95	2.52	0	3.59
8.4	23.76	2.03	4.4	46.18	1.75	0.33	0	3.17
12.95	13.06	4.15	11.31	36.12	3.28	4.53	0	2.41
8.46	12.14	5.54	13.51	3.22	35.02	2.27	0.22	2.4
6.56	23.4	3.03	4.87	21.73	67.45	0.94	2.1	2.32
2.27	14.25	2.06	6.72	30.73	12.93	4.74	0.92	0.89
6.03	18.03	0.44	13.1	31.2	52.93	5.54	0.86	0.57
5.89	7.29	0.2	19.84	26.35	35.56	2.09	0.44	0.79
9.24	8.84	0.16	12.36	76.86	7.18	4	0.96	0.3
8.91	12.73	0.15	11.72	11.56	9.67	1.23	1.15	0.2
2.84	11.03	0.24	14.71	35.51	10.58	1.61	1.98	0.55
2.94	11.35	0.33	9.87	30.45	9	0.82	1.85	0.95
7.81	11.82	0.6	13.35	4.67	49.34	0.31	0.97	0.51
3.61	15.94	1.29	13.66	2.59	0.39	0.55	0.42	1.6
2.44	6.71	0.24	6.86	0.4	0.34	0	0	0.53
2.73	15.03	1.9	3.72	0.98	0.11	0.74	0	0.07
3.86	15.11	1.6	5.39	18.58	0.1	0.73	0	2.9
2.84	17.47	2.09	4.28	19.01	0.39	1.04	0	3.59
8.4	16.62	2.03	3.67	19.78	0.18	0.75	0.22	3.17
12.95	8.81	4.15	1.73	3.44	31.71	0.07	2.1	2.41
8.46	7.25	5.54	4.97	13.84	7.32	1.4	0.92	2.4
6.56	13.27	3.03	4.95	33.74	17.95	0.62	0.86	2.32
2.27	14.44	2.06	8.05	24.76	1.75	1.34	0.44	0.89
6.03	13.01	0.44	5.05	19.8	3.28	0.88	0.96	0.57
5.89	7.57	0.2	6.07	18.69	35.02	0.52	1.15	0.79
9.24	10.93	0.16	10.25	17.64	67.45	2.52	1.98	0.3
8.91	21.18	0.15	9.72	36.77	12.93	0.33	1.85	0.2
2.84	10.83	0.24	15.16	8.45	52.93	4.53	0.97	0.55
2.94	14.89	0.33	22.67	35.06	35.56	2.27	0.42	0.95
7.81	7.68	0.6	5.01	2.92	7.18	0.94	0	0.51
3.61	23.76	1.29	0.84	4.56	9.67	4.74	0	1.6
2.44	13.06	0.24	1.11	37.92	10.58	5.54	0	0.53
2.73	12.14	1.9	3.15	49.18	9	2.09	0	0.07
3.86	23.4	1.6	5.24	37.49	49.34	4	0.22	2.9
2.84	14.25	2.09	6.93	4.73	0.39	1.23	2.1	3.59
8.4	18.03	2.03	8.75	57.82	0.34	1.61	0.92	3.17
12.95	7.29	4.15	11.65	54.79	0.11	0.82	0.86	2.41
8.46	8.84	5.54	14.12	54.94	0.1	0.31	0.44	2.4
6.56	12.73	3.03	14.04	24.92	0.39	0.55	0.96	2.32
2.27	11.03	2.06	10.83	13.6	0.18	0	1.15	0.89
6.03	11.35	0.44	9.12	57.93	31.71	0.74	1.98	0.57
5.89	11.82	0.2	7.25	67.7	7.32	0.73	1.85	0.79
9.24	15.94	0.16	4.2	50.94	17.95	1.04	0.97	0.3
8.91	6.71	0.15	4.56	46.18	1.75	0.75	0.42	0.2
2.84	15.03	0.24	6.89	36.12	3.28	0.07	0	0.55
2.94	15.11	0.33	1.26	3.22	35.02	1.4	0	0.95
7.81	17.47	0.6	1.82	21.73	67.45	0.62	0	0.51
3.61	16.62	1.29	2.78	30.73	12.93	1.34	0	1.6
2.44	8.81	0.24	4.97	31.2	52.93	0.88	0.22	0.53
2.73	7.25	1.9	3.52	26.35	35.56	0.52	2.1	0.07
3.86	13.27	1.6	4.4	76.86	7.18	2.52	0.92	2.9
2.84	14.44	2.09	11.31	11.56	9.67	0.33	0.86	3.59
8.4	13.01	2.03	13.51	35.51	10.58	4.53	0.44	3.17
12.95	7.57	4.15	4.87	30.45	9	2.27	0.96	2.41
8.46	10.93	5.54	6.72	4.67	49.34	0.94	1.15	2.4
6.56	21.18	3.03	13.1	2.59	0.39	4.74	1.98	2.32
2.27	10.83	2.06	19.84	0.4	0.34	5.54	1.85	0.89
6.03	14.89	0.44	12.36	0.98	0.11	2.09	0.97	0.57
5.89	7.68	0.2	11.72	18.58	0.1	4	0.42	0.79
9.24	23.76	0.16	14.71	19.01	0.39	1.23	0	0.3
8.91	13.06	0.15	9.87	19.78	0.18	1.61	0	0.2
2.84	12.14	0.24	13.35	3.44	31.71	0.82	0	0.55
2.94	23.4	0.33	13.66	13.84	7.32	0.31	0	0.95
7.81	14.25	0.6	6.86	33.74	17.95	0.55	0.22	0.51
3.61	18.03	1.29	3.72	24.76	1.75	0	2.1	1.6
2.44	7.29	0.24	5.39	19.8	3.28	0.74	0.92	0.53
2.73	8.84	1.9	4.28	18.69	35.02	0.73	0.86	0.07
3.86	12.73	1.6	3.67	17.64	67.45	1.04	0.44	2.9
2.84	11.03	2.09	1.73	36.77	12.93	0.75	0.96	3.59
8.4	11.35	2.03	4.97	8.45	52.93	0.07	1.15	3.17
12.95	11.82	4.15	4.95	35.06	35.56	1.4	1.98	2.41
8.46	15.94	5.54	8.05	2.92	7.18	0.62	1.85	2.4
6.56	6.71	3.03	5.05	4.56	9.67	1.34	0.97	2.32
2.27	15.03	2.06	6.07	37.92	10.58	0.88	0.42	0.89
6.03	15.11	0.44	10.25	49.18	9	0.52	0	0.57
5.89	17.47	0.2	9.72	37.49	49.34	2.52	0	0.79
9.24	16.62	0.16	15.16	4.73	0.39	0.33	0	0.3
8.91	8.81	0.15	22.67	57.82	0.34	4.53	0	0.2
2.84	7.25	0.24	5.01	54.79	0.11	2.27	0.22	0.55
2.94	13.27	0.33	0.84	54.94	0.1	0.94	2.1	0.95
7.81	14.44	0.6	1.11	24.92	0.39	4.74	0.92	0.51
3.61	13.01	1.29	3.15	13.6	0.18	5.54	0.86	1.6
2.44	7.57	0.24	5.24	57.93	31.71	2.09	0.44	0.53
2.73	10.93	1.9	6.93	67.7	7.32	4	0.96	0.07
3.86	21.18	1.6	8.75	50.94	17.95	1.23	1.15	2.9
2.84	10.83	2.09	11.65	46.18	1.75	1.61	1.98	3.59
8.4	14.89	2.03	14.12	36.12	3.28	0.82	1.85	3.17
12.95	7.68	4.15	14.04	3.22	35.02	0.31	0.97	2.41
8.46	23.76	5.54	10.83	21.73	67.45	0.55	0.42	2.4
6.56	13.06	3.03	9.12	30.73	12.93	0	0	2.32
2.27	12.14	2.06	7.25	31.2	52.93	0.74	0	0.89
6.03	23.4	0.44	4.2	26.35	35.56	0.73	0	0.57
5.89	14.25	0.2	4.56	76.86	7.18	1.04	0	0.79
9.24	18.03	0.16	6.89	11.56	9.67	0.75	0.22	0.3
8.91	7.29	0.15	1.26	35.51	10.58	0.07	2.1	0.2
2.84	8.84	0.24	1.82	30.45	9	1.4	0.92	0.55
2.94	12.73	0.33	2.78	4.67	49.34	0.62	0.86	0.95
7.81	11.03	0.6	4.97	2.59	0.39	1.34	0.44	0.51
3.61	11.35	1.29	3.52	0.4	0.34	0.88	0.96	1.6
2.44	11.82	0.24	4.4	0.98	0.11	0.52	1.15	0.53
2.73	15.94	1.9	11.31	18.58	0.1	2.52	1.98	0.07
3.86	6.71	1.6	13.51	19.01	0.39	0.33	1.85	2.9
2.84	15.03	2.09	4.87	19.78	0.18	4.53	0.97	3.59
8.4	15.11	2.03	6.72	3.44	31.71	2.27	0.42	3.17
12.95	17.47	4.15	13.1	13.84	7.32	0.94	0	2.41
8.46	16.62	5.54	19.84	33.74	17.95	4.74	0	2.4
6.56	8.81	3.03	12.36	24.76	1.75	5.54	0	2.32
2.27	7.25	2.06	11.72	19.8	3.28	2.09	0	0.89
6.03	13.27	0.44	14.71	18.69	35.02	4	0.22	0.57
5.89	14.44	0.2	9.87	17.64	67.45	1.23	2.1	0.79
9.24	13.01	0.16	13.35	36.77	12.93	1.61	0.92	0.3
8.91	7.57	0.15	13.66	8.45	52.93	0.82	0.86	0.2
2.84	10.93	0.24	6.86	35.06	35.56	0.31	0.44	0.55
2.94	21.18	0.33	3.72	2.92	7.18	0.55	0.96	0.95
7.81	10.83	0.6	5.39	4.56	9.67	0	1.15	0.51
3.61	14.89	1.29	4.28	37.92	10.58	0.74	1.98	1.6
2.44	7.68	0.24	3.67	49.18	9	0.73	1.85	0.53
2.73	23.76	1.9	1.73	37.49	49.34	1.04	0.97	0.07
3.86	13.06	1.6	4.97	4.73	0.39	0.75	0.42	2.9
2.84	12.14	2.09	4.95	57.82	0.34	0.07	0	3.59
8.4	23.4	2.03	8.05	54.79	0.11	1.4	0	3.17
12.95	14.25	4.15	5.05	54.94	0.1	0.62	0	2.41
8.46		5.54	6.07	24.92	0.39	1.34	0	2.4
6.56		3.03	10.25	13.6	0.18	0.88	0.22	2.32
2.27		2.06		57.93	31.71	0.52	2.1	0.89
6.03		0.44		67.7	7.32	2.52	0.92	0.57
5.89		0.2		50.94	17.95	0.33	0.86	0.79
9.24		0.16		46.18	1.75	4.53	0.44	0.3
8.91		0.15		36.12	3.28	2.27	0.96	0.2
2.84		0.24		3.22	35.02	0.94	1.15	0.55
				21.73	67.45	4.74	1.98	0.95
				30.73	12.93	5.54	1.85	0.51
				31.2	52.93	2.09	0.97	1.6
				26.35	35.56	4	0.42	0.53
				76.86	7.18	1.23	0	0.07
				11.56	9.67	1.61	0	2.9
				35.51	10.58	0.82	0	3.59
				30.45	9	0.31	0	3.17
				4.67	49.34	0.55	0.22	2.41
				2.59	0.39	0	2.1	2.4
				0.4	0.34	0.74	0.92	2.32
				0.98	0.11	0.73	0.86	0.89
				18.58	0.1	1.04	0.44	0.57
				19.01	0.39	0.75	0.96	0.79
				19.78	0.18	0.07	1.15	0.3
						1.4	1.98	0.2
						0.62	1.85	0.55
						1.34	0.97
						0.88	0.42
						0.52	0
						2.52	0
						0.33	0
							0
							0.22
							2.1
							0.92
							0.86
