# Supplementary material for: Structural changes in endocrine pancreas of male Wistar rats due to chronic cola drink consumption. Role of PDX-1
Source: PLoS One. 2021 Jun 11;16(6):e0243340. doi: 10.1371/journal.pone.0243340 (PMC8195359; doi:10.1371/journal.pone.0243340)
Supplement: S2 File — (XLSX) [file pone.0243340.s002.xlsx]

## Sheet: Oral Glucose Tolerance
Baseline									6 months
W			C			L			W			C			L
Glu1 (mg/dl)	Glu2 (mg/dl)	Glu3 (mg/dl)	Glu1 (mg/dl)	Glu2 (mg/dl)	Glu3 (mg/dl)	Glu1 (mg/dl)	Glu2 (mg/dl)	Glu3 (mg/dl)	Glu1 (mg/dl)	Glu2 (mg/dl)	Glu3 (mg/dl)	Glu1 (mg/dl)	Glu2 (mg/dl)	Glu3 (mg/dl)	Glu1 (mg/dl)	Glu2 (mg/dl)	Glu3 (mg/dl)
156.5	174.25	119.022	116.248	171.448	112.914	121.3	185.146	119.073	129.134	148.407	129.191	130.687	155.618	147.222	129.289	132.501	132.075
146.3	173.533	120.802	120.17	169.237	109.04	123.598	173.728	123.31	126.967	150.102	131.72	126.074	159.138	144.653	126.695	135.183	130.626
152.6	164.475	156.017	121.676	203.309	110.05	122.619	174.689	113.015	127.589	140.248	130.44	127.331	160.049	137.05	128.255	137.396	132.301
158.2	202.336	137.171	143.351	185.683	116.891	133.1	175.901	126.285	123.138	151.222	140.164	128.376	157.135	151.444	120.398	132.789	132.388
140.3	176.718	145.183	122.084	187.018	110.569	127.538	179.154	136.212	120.199	145.46	136.089	131.749	158.65	145.455	122.673	134.388	129.885
137.8	179.182	123.916	117.406	184.775	125.501	130.273	178.208	127.321	122.456	141.319	138.614	128.698	157.423	152.157	127.808	128.172	133.324
118.3	171.172	124.001	119.551	195.442	134.853	128.368	197.303	122.035	125.381	152.129	133.396	135.679	157.816	149.389	126.053	143.019	132.196
101.1	211.003	142.799	121.773	181.342	115.444	126.746	170.777	142.149	127.592	140.011	136.989	137.53	155.325	148.68	127.773	141.759	132.455
138.8	170.175	129.823	117.576	173.976	119.833	124.498	175.372	123.722	123.778	149.105	142.094	138.017	158.182	150.65	124.99	129.071	132.402
131.6	178.209	121.963	123.612	171.276	133.55	128.23	174.69	130.97	123.512	141.145	139.549	134.689	154.508	148.362	127.702	133.242	121.294
119.2	175.3	131.111	122.245	178.188	113.595	126.522	170.003	132.179	125.09	145.022	131.483	124.29	159.857	153.228	123.263	142.178	131.866
148.6	172.946	121.897	123.848	170.993	139.351	131.328	185.133	120.113	126.599	139.283	131.472	128.929	152.138	151.126	116.27	143.293	131.816

## Sheet: HDL
Baseline									6 months
W			C			L			W			C			L
HDL (mg/dl)			HDL (mg/dl)			HDL (mg/dl)			HDL (mg/dl)			HDL (mg/dl)			HDL (mg/dl)
21.4117			22.5512			20.8302			36.1161			24.8434			23.337
20.1043			23.4943			20.3886			33.448			23.5719			22.0526
22.2324			22.9247			20.6694			32.2696			22.1532			25.5847
21.0147			23.2805			20.7937			34.0042			31.17			31.3938
18.2878			24.0191			21.1688			33.0774			27.3057			27.2485
19.966			20.9348			20.6004			32.2778			25.1114			26.2615
23.3645			20.0914			20.6096			35.1437			26.3212			24.0098
17.1841			21.7051			20.9829			33.071			24.2794			30.0569
24.3918			21.8486			20.5386			34.1674			24.2997			23.3176
27.1382			22.6963			18.2603			34.0976			26.1829			27.1668
21.3758			21.1821			20.5852			30.3564			24.1497			49.1112
19.2467			22.1831			21.4332			32.2836			23.1115			29.0275

## Sheet: TG
Baseline									6 months
W			C			L			W			C			L
TG (mg/dl)			TG (mg/dl)			TG (mg/dl)			TG (mg/dl)			TG (mg/dl)			TG (mg/dl)
57.1375			55.081			56.7706			134.17			387.137			119.385
94.0719			67.3997			40.2578			135.497			226.084			102.274
84.6975			56.8027			66.0352			132.027			268.919			98.2506
65.4301			58.1946			61.3669			136.005			284.692			104.223
67.3237			64.9361			71.2429			134.117			258.947			203.825
60.0309			61.8476			57.0624			139.405			240.664			112.579
66.1277			65.1623			65.4425			136.159			479.035			98.3435
70.1549			62.9771			64.5107			134.072			106.172			98.8186
75.2761			74.13			52.9011			133.344			301.005			101.343
56.0802			67.433			67.2426			139.063			114.682			100.863
62.763			78.211			48.0666			133.213			257.329			97.0365
81.9703			57.1116			74.0665			172.171			171.389			99.1097
