# Supplementary material for: Structural changes in endocrine pancreas of male Wistar rats due to chronic cola drink consumption. Role of PDX-1
Source: PLoS One. 2021 Jun 11;16(6):e0243340. doi: 10.1371/journal.pone.0243340 (PMC8195359; doi:10.1371/journal.pone.0243340)
Supplement: S3 File — (XLSX) [file pone.0243340.s003.xlsx]

## Sheet: Solid and Liquid intake
W	C	L	W	C	L
Solid Intake (g/kg/day)	Solid Intake (g/kg/day)	Solid Intake (g/kg/day)	Liquid Intake (ml/kg/day)	Liquid Intake (ml/kg/day)	Liquid Intake (ml/kg/day)
40.2357	28.1844	44.2362	79.5445	135.662	84.3675
46.7617	32.4701	44.6394	81.4118	136.37	74.188
38.3389	30.7216	37.9844	46.2169	77.7847	142.794
49.0771	34.1675	43.3721	77.0155	102.797	91.33
44.8726	26.4616	50.9311	63.5732	189.867	83.7702
41.4497	32.2308	46.9471	66.4115	128.23	142.394
45.7822	25.4412	51.7325	100.242	128.85	83.4827
39.6102	29.0535	50.0929	63.0913	123.591	70.8237
44.6242	35.9038	42.5847	69.2205	195.407	74.8697
34.7779	33.2715	48.1571	81.238	147.207	116.767
41.1835	29.0561	47.8572	72.0407	163.315	75.7027
43.3181	38.5618	44.3596	77.2967	123.282	73.2789

## Sheet: Creatinine-BW (mo)
W	C	L	W	C	L
Cr (mg/dl)	Cr (mg/dl)	Cr (mg/dl)	BW (g)	BW (g)	BW (g)
0.52	0.56	0.62	120.71	124.48	126.733
0.531913	0.57	0.59	119.863	119.406	120.673
0.52	0.56	0.63	113.73	118.736	128.441
0.53	0.58	0.62	122.857	122.936	113.606
0.53	0.56	0.62	118.704	123.338	125.484
0.52	0.61	0.55	119.466	113.593	130.285
0.52	0.55	0.56	124.96	123.755	103.94
0.53	0.55	0.57	118.165	118.616	114.276
0.53	0.56	0.58	122.456	117.422	107.418
0.536723	0.55	0.6	119.802	114.529	113.849
0.54	0.56	0.61	121.814	110.579	110.332
0.520255	0.55	0.59	113.602	118.542	106.818

## Sheet: ASAT-ALAT
W	C	L	W	C	L
ASAT (U/L)	ASAT (U/L)	ASAT (U/L)	ALAT (U/L)	ALAT (U/L)	ALAT (U/L)
59.7373	109.337	61.4175	47.161	61.3178	55.202
64.3518	87.1087	65.653	58.2985	64.7248	87.2684
85.3105	75.3105	78.8373	60.7182	42.3969	54.4033
69.048	59.4797	68.2364	61.2957	66.6384	51.7017
83.1121	73.4121	88.9124	58.6257	61.5326	54.6457
54.7107	65.6617	108.347	59.5599	68.2307	47.462
71.3676	74.4535	93.6441	57.3827	59.6786	49.6949
61.2914	52.0868	87.9013	59.2067	70.1729	65.0408
54.0868	54.7107	85.8379	61.3772	55.2228	52.652
65.6617	62.2914	85.9369	61.3309	73.1759	52.0109
74.4535	55.3518	89.1625	62.1835	65.9018	46.1305
87.1087	71.3676	60.0594	61.1081	68.236	47.522
