# Supplementary material for: Structural changes in endocrine pancreas of male Wistar rats due to chronic cola drink consumption. Role of PDX-1
Source: PLoS One. 2021 Jun 11;16(6):e0243340. doi: 10.1371/journal.pone.0243340 (PMC8195359; doi:10.1371/journal.pone.0243340)
Supplement: S4 File — (XLSX) [file pone.0243340.s004.xlsx]

## Sheet: Vi and Fa beta
W	C	L	W	C	L
Vi (104 µm3)	Vi (104 µm3)	Vi (104 µm3)	Faβ (%)	Faβ (%)	Faβ (%)
10.45	11	3.93	80.14	51.13	48.19
9.65	5.78	10.53	70.7	25.39	51.89
10.13	9.31	7.55	63.24	26.69	41.67
8.85	5.35	15.5	71.03	23.08	35.67
8.25	11.71	13.58	68.89	58.86	51.34
9.93	5.05	11.33	73.13	41.29	52.21
9.58	9.83	9.2	80.23	36.9	53.85
10.33	7.81	14	82.63	43.6	39.84
10.45	11	3.93	80.14	51.13	48.19
9.65	5.78	10.53	70.7	25.39	51.89
10.13	9.31	7.55	63.24	26.69	41.67
8.85	5.35	15.5	71.03	23.08	35.67
8.25	11.71	13.58	68.89	58.86	51.34
9.93	5.05	11.33	73.13	41.29	52.21
9.58	9.83	9.2	80.23	36.9	53.85
10.33	7.81	14	82.63	43.6	39.84
10.45	11	3.93	80.14	51.13	48.19
9.65	5.78	10.53	70.7	25.39	51.89
10.13	9.31	7.55	63.24	26.69	41.67
8.85	5.35	15.5	71.03	23.08	35.67
8.25	11.71	13.58	68.89	58.86	51.34
9.93	5.05	11.33	73.13	41.29	52.21
9.58	9.83	9.2	80.23	36.9	53.85
10.33	7.81	14	82.63	43.6	39.84
10.45	11	3.93	80.14	51.13	48.19
9.65	5.78	10.53	70.7	25.39	51.89
10.13	9.31	7.55	63.24	26.69	41.67
8.85	5.35	15.5	71.03	23.08	35.67
8.25	11.71	13.58	68.89	58.86	51.34
9.93	5.05	11.33	73.13	41.29	52.21
9.58	9.83	9.2	80.23	36.9	53.85
10.33	7.81	14	82.63	43.6	39.84
10.45	11	3.93	80.14	51.13	48.19
9.65	5.78	10.53	70.7	25.39	51.89
10.13	9.31	7.55	63.24	26.69	41.67
8.85	5.35	15.5	71.03	23.08	35.67
8.25	11.71	13.58	68.89	58.86	51.34
9.93	5.05	11.33	73.13	41.29	52.21
9.58	9.83	9.2	80.23	36.9	53.85
10.33	7.81	14	82.63	43.6	39.84
10.45	11	3.93	80.14	51.13	48.19
9.65	5.78	10.53	70.7	25.39	51.89
10.13	9.31	7.55	63.24	26.69	41.67
8.85	5.35	15.5	71.03	23.08	35.67
8.25	11.71	13.58	68.89	58.86	51.34
9.93	5.05	11.33	73.13	41.29	52.21
9.58	9.83	9.2	80.23	36.9	53.85
10.33	7.81	14	82.63	43.6	39.84
10.45	11	3.93	80.14	51.13	48.19
9.65	5.78	10.53	70.7	25.39	51.89
10.13	9.31	7.55	63.24	26.69	41.67
8.85	5.35	15.5	71.03	23.08	35.67
8.25	11.71	13.58	68.89	58.86	51.34
9.93	5.05	11.33	73.13	41.29	52.21
9.58	9.83	9.2	80.23	36.9	53.85
10.33	7.81	14	82.63	43.6	39.84
10.45	11	3.93	80.14	51.13	48.19
9.65	5.78	10.53	70.7	25.39	51.89
10.13	9.31	7.55	63.24	26.69	41.67
8.85	5.35	15.5	71.03	23.08	35.67
8.25	11.71	13.58	68.89	58.86	51.34
9.93	5.05	11.33	73.13	41.29	52.21
9.58	9.83	9.2	80.23	36.9	53.85
10.33	7.81	14	82.63	43.6	39.84
10.45	11	3.93	80.14	51.13	48.19
9.65	5.78	10.53	70.7	25.39	51.89
10.13	9.31	7.55	63.24	26.69	41.67
8.85	5.35	15.5	71.03	23.08	35.67
8.25	11.71	13.58	68.89	58.86	51.34
9.93	5.05	11.33	73.13	41.29	52.21
9.58	9.83	9.2	80.23	36.9	53.85
10.33	7.81	14	82.63	43.6	39.84
10.45	11	3.93	80.14	51.13	48.19
9.65	5.78	10.53	70.7	25.39	51.89
10.13	9.31	7.55	63.24	26.69	41.67
8.85	5.35	15.5	71.03	23.08	35.67
8.25	11.71	13.58	68.89	58.86	51.34
9.93	5.05	11.33	73.13	41.29	52.21
9.58	9.83	9.2	80.23	36.9	53.85
10.33	7.81	14	82.63	43.6	39.84
10.45	11	3.93	80.14	51.13	48.19
9.65	5.78	10.53	70.7	25.39	51.89
10.13	9.31	7.55	63.24	26.69	41.67
8.85	5.35	15.5	71.03	23.08	35.67
8.25	11.71	13.58	68.89	58.86	51.34
9.93	5.05	11.33	73.13	41.29	52.21
9.58	9.83	9.2	80.23	36.9	53.85
10.33	7.81	14	82.63	43.6	39.84
10.45	11	3.93	80.14	51.13	48.19
9.65	5.78	10.53	70.7	25.39	51.89
10.13	9.31	7.55	63.24	26.69	41.67
8.85	5.35	15.5	71.03	23.08	35.67
8.25	11.71	13.58	68.89	58.86	51.34
9.93	5.05	11.33	73.13	41.29	52.21
9.58	9.83	9.2	80.23	36.9	53.85
10.33	7.81	14	82.63	43.6	39.84
10.45	11	3.93	80.14	51.13	48.19
9.65	5.78	10.53	70.7	25.39	51.89
10.13	9.31	7.55	63.24	26.69	41.67
8.85	5.35	15.5	71.03	23.08	35.67
8.25	11.71	13.58	68.89	58.86	51.34
9.93	5.05	11.33	73.13	41.29	52.21
9.58	9.83	9.2	80.23	36.9	53.85
10.33	7.81	14	82.63	43.6	39.84
10.45	11	3.93	80.14	51.13	48.19
9.65	5.78	10.53	70.7	25.39	51.89
10.13	9.31	7.55	63.24	26.69	41.67
8.85	5.35	15.5	71.03	23.08	35.67
8.25	11.71	13.58	68.89	58.86	51.34
9.93	5.05	11.33	73.13	41.29	52.21
9.58	9.83	9.2	80.23	36.9	53.85
10.33	7.81	14	82.63	43.6	39.84
10.45	11	3.93	80.14	51.13	48.19
9.65	5.78	10.53	70.7	25.39	51.89
10.13	9.31	7.55	63.24	26.69	41.67
8.85	5.35	15.5	71.03	23.08	35.67
8.25	11.71	13.58	68.89	58.86	51.34
9.93	5.05	11.33	73.13	41.29	52.21
9.58	9.83	9.2	80.23	36.9	53.85
10.33	7.81	14	82.63	43.6	39.84
10.45	11	3.93	80.14	51.13	48.19
9.65	5.78	10.53	70.7	25.39	51.89
10.13	9.31	7.55	63.24	26.69	41.67
8.85	5.35	15.5	71.03	23.08	35.67
8.25	11.71	13.58	68.89	58.86	51.34
9.93	5.05	11.33	73.13	41.29	52.21
9.58	9.83	9.2	80.23	36.9	53.85
10.33	7.81	14	82.63	43.6	39.84
10.45	11	3.93	80.14	51.13	48.19
9.65	5.78	10.53	70.7	25.39	51.89
10.13	9.31	7.55	63.24	26.69	41.67
8.85	5.35	15.5	71.03	23.08	35.67
8.25	11.71	13.58	68.89	58.86	51.34
9.93	5.05	11.33	73.13	41.29	52.21
9.58	9.83	9.2	80.23	36.9	53.85
10.33	7.81	14	82.63	43.6	39.84
10.45	11	3.93	80.14	51.13	48.19
9.65	5.78	10.53	70.7	25.39	51.89
10.13	9.31	7.55	63.24	26.69	41.67
8.85	5.35	15.5	71.03	23.08	35.67
8.25	11.71	13.58	68.89	58.86	51.34
9.93	5.05	11.33	73.13	41.29	52.21
9.58	9.83	9.2	80.23	36.9	53.85
10.33	7.81	14	82.63	43.6	39.84
10.45	11	3.93
9.65	5.78	10.53
10.13	9.31	7.55
8.85	5.35	15.5
8.25	11.71	13.58
9.93	5.05	11.33
9.58	9.83	9.2
10.33	7.81	14
10.45	11	3.93
9.65	5.78	10.53
10.13	9.31	7.55
8.85	5.35	15.5
8.25	11.71	13.58
9.93	5.05	11.33
9.58	9.83	9.2
10.33	7.81	14
10.45	11	3.93
9.65	5.78	10.53
10.13	9.31	7.55
8.85	5.35	15.5
8.25	11.71	13.58
9.93	5.05	11.33
9.58	9.83	9.2
10.33	7.81	14
10.45	11	3.93
9.65	5.78	10.53
10.13	9.31	7.55
8.85	5.35	15.5
8.25	11.71	13.58
9.93	5.05	11.33
9.58	9.83	9.2
10.33	7.81	14

## Sheet: A alpha and beta cells
W	C	L	W	C	L
A α-cell (µm2)	A α-cell (µm2)	A α-cell (µm2)	A β-cell (µm2)	A β-cell (µm2)	A β-cell (µm2)
119.73	124.04	214.07	155.596	124.035	136.415
100.32	58.821	221.28	92.2417	58.8208	96.136
121.77	63.703	310.32	165.303	63.7032	108.807
94.799	97.938	111.31	93.4623	97.9378	109.039
112.93	92.242	75.56	85.0344	92.2417	104.273
116.07	70.969	183.26	104.448	70.9686	102.413
77.188	66.086	56.205	71.9567	66.0862	108.807
57.658	78.234	81.547	82.4189	78.234	156.642
85.848	180.76	170.19	79.3964	180.763	93.811
48.417	56.786	147.34	102.82	56.7865	98.1121
54.229	90.498	133.57	89.1612	90.498	156.642
127.64	78.234	112.18	128.976	78.234	105.959
119.73	70.039	78.118	109.621	70.0386	109.446
100.32	62.25	99.216	201.746	62.2501	94.9735
121.77	64.924	63.587	177.567	64.9237	96.6009
94.799	58.181	94.334	134.73	58.1814	85.79
112.93	80.152	75.618	115.317	80.1521	124.907
116.07	53.88	40.221	112.12	53.8803	132.172
77.188	44.581	60.564	98.1121	44.5806	105.843
57.658	48.765	81.198	111.539	48.7655	66.7256
85.848	55.682	94.741	100.728	55.6821	114.27
48.417	29.759	83.407	108.632	29.7591	161.06
54.229	48.417	86.255	142.344	48.4167	114.329
127.64	40.57	79.222	130.371	40.5701	121.071
119.73	54.927	74.398	142.577	54.9265	93.346
100.32	62.25	85.325	130.08	62.2501	123.803
121.77	119.21	74.921	127.174	119.211	84.2207
94.799	103.29	82.07	123.57	103.285	80.3264
112.93	72.364	214.07	96.9497	72.3635	122.582
116.07	71.085	221.28	135.253	71.0848	119.501
77.188	100.03	310.32	149.144	100.03	85.9644
57.658	121.07	111.31	108.574	121.071	90.6142
85.848	123.11	75.56	136.764	123.105	76.0253
48.417	115.03	183.26	112.062	115.026	107.005
54.229	124.04	56.205	96.7172	124.035	98.8096
127.64	58.821	81.547	102.297	58.8208	150.423
119.73	63.703	170.19	131.824	63.7032	147.168
100.32	97.938	147.34	78.4083	97.9378	109.446
121.77	92.242	133.57	107.121	92.2417	69.8061
94.799	70.969	112.18	71.1429	70.9686	157.456
112.93	66.086	78.118	103.924	66.0862	136.415
116.07	78.234	99.216	70.0967	78.234	96.136
77.188	180.76	63.587	87.1269	180.763	108.807
57.658	56.786	94.334	91.6605	56.7865	109.039
85.848	90.498	75.618	106.714	90.498	104.273
48.417	78.234	40.221	104.971	78.234	102.413
54.229	70.039	60.564	126.825	70.0386	108.807
127.64	62.25	81.198	92.9392	62.2501	156.642
119.73	64.924	94.741	209.418	64.9237	93.811
100.32	58.181	83.407	120.606	58.1814	98.1121
121.77	80.152	86.255	212.325	80.1521	156.642
94.799	53.88	79.222	127.406	53.8803	105.959
112.93	44.581	74.398	79.3964	44.5806	109.446
116.07	48.765	85.325	92.3579	48.7655	94.9735
77.188	55.682	74.921	102.936	55.6821	96.6009
57.658	29.759	82.07	155.596	29.7591	85.79
85.848	48.417	214.07	92.2417	48.4167	124.907
48.417	40.57	221.28	165.303	40.5701	132.172
54.229	54.927	310.32	93.4623	54.9265	105.843
127.64	62.25	111.31	85.0344	62.2501	66.7256
119.73	119.21	75.56	104.448	119.211	114.27
100.32	103.29	183.26	71.9567	103.285	161.06
121.77	72.364	56.205	82.4189	72.3635	114.329
94.799	71.085	81.547	79.3964	71.0848	121.071
112.93	100.03	170.19	102.82	100.03	93.346
116.07	121.07	147.34	89.1612	121.071	123.803
77.188	123.11	133.57	128.976	123.105	84.2207
57.658	115.03	112.18	109.621	115.026	80.3264
85.848	124.04	78.118	201.746	124.035	122.582
48.417	58.821	99.216	177.567	58.8208	119.501
54.229	63.703	63.587	134.73	63.7032	85.9644
127.64	97.938	94.334	115.317	97.9378	90.6142
119.73	92.242	75.618	112.12	92.2417	76.0253
100.32	70.969	40.221	98.1121	70.9686	107.005
121.77	66.086	60.564	111.539	66.0862	98.8096
94.799	78.234	81.198	100.728	78.234	150.423
112.93	180.76	94.741	108.632	180.763	147.168
116.07	56.786	83.407	142.344	56.7865	109.446
77.188	90.498	86.255	130.371	90.498	69.8061
57.658	78.234	79.222	142.577	78.234	157.456
85.848	70.039	74.398	130.08	70.0386	136.415
48.417	62.25	85.325	127.174	62.2501	96.136
54.229	64.924	74.921	123.57	64.9237	108.807
127.64	58.181	82.07	96.9497	58.1814	109.039
119.73	80.152		135.253	80.1521	104.273
100.32	53.88		149.144	53.8803	102.413
121.77	44.581		108.574	44.5806	108.807
94.799	48.765		136.764	48.7655	156.642
112.93	55.682		112.062	55.6821	93.811
116.07	29.759		96.7172	29.7591	98.1121
77.188	48.417		102.297	48.4167	156.642
57.658	40.57		131.824	40.5701	105.959
85.848	54.927		78.4083	54.9265	109.446
48.417	62.25		107.121	62.2501	94.9735
54.229	119.21		71.1429	119.211	96.6009
127.64	103.29		103.924	103.285	85.79
	72.364		70.0967	72.3635	124.907
	71.085		87.1269	71.0848	132.172
	100.03		91.6605	100.03	105.843
	121.07		106.714	121.071	66.7256
	123.11		104.971	123.105	114.27
	115.03		126.825	115.026	161.06
			92.9392		114.329
			209.418		121.071
			120.606		93.346
			212.325		123.803
			127.406		84.2207
			79.3964		80.3264
			92.3579		122.582
			102.936		119.501
					85.9644
					90.6142
					76.0253
					107.005
					98.8096
					150.423
					147.168
					109.446
					69.8061
					157.456

## Sheet: nα g-1  and nβ g-1
W	C	L	W	C	L
A α-cell (µm2)	A α-cell (µm2)	A α-cell (µm2)	A β-cell (µm2)	A β-cell (µm2)	A β-cell (µm2)
0.27	0.07	0.05	0.27	0.06	0.09
0.17	0.04	0.07	0.17	0.05	0.1
0.17	0.06	0.07	0.17	0.05	0.18
0.14	0.03	0.12	0.14	0.06	0.16
0.19	0.07	0.18	0.19	0.17	0.14
0.19	0.04	0.15	0.19	0.05	0.19
0.16	0.04	0.11	0.16	0.11	0.12
0.16	0.07	0.14	0.16	0.06	0.19
0.27	0.07	0.05	0.27	0.06	0.09
0.17	0.04	0.07	0.17	0.05	0.1
0.17	0.06	0.07	0.17	0.05	0.18
0.14	0.03	0.12	0.14	0.06	0.16
0.19	0.07	0.18	0.19	0.17	0.14
0.19	0.04	0.15	0.19	0.05	0.19
0.16	0.04	0.11	0.16	0.11	0.12
0.16	0.07	0.14	0.16	0.06	0.19
0.27	0.07	0.05	0.27	0.06	0.09
0.17	0.04	0.07	0.17	0.05	0.1
0.17	0.06	0.07	0.17	0.05	0.18
0.14	0.03	0.12	0.14	0.06	0.16
0.19	0.07	0.18	0.19	0.17	0.14
0.19	0.04	0.15	0.19	0.05	0.19
0.16	0.04	0.11	0.16	0.11	0.12
0.16	0.07	0.14	0.16	0.06	0.19
0.27	0.07	0.05	0.27	0.06	0.09
0.17	0.04	0.07	0.17	0.05	0.1
0.17	0.06	0.07	0.17	0.05	0.18
0.14	0.03	0.12	0.14	0.06	0.16
0.19	0.07	0.18	0.19	0.17	0.14
0.19	0.04	0.15	0.19	0.05	0.19
0.16	0.04	0.11	0.16	0.11	0.12
0.16	0.07	0.14	0.16	0.06	0.19
0.27	0.07	0.05	0.27	0.06	0.09
0.17	0.04	0.07	0.17	0.05	0.1
0.17	0.06	0.07	0.17	0.05	0.18
0.14	0.03	0.12	0.14	0.06	0.16
0.19	0.07	0.18	0.19	0.17	0.14
0.19	0.04	0.15	0.19	0.05	0.19
0.16	0.04	0.11	0.16	0.11	0.12
0.16	0.07	0.14	0.16	0.06	0.19
0.27	0.07	0.05	0.27	0.06	0.09
0.17	0.04	0.07	0.17	0.05	0.1
0.17	0.06	0.07	0.17	0.05	0.18
0.14	0.03	0.12	0.14	0.06	0.16
0.19	0.07	0.18	0.19	0.17	0.14
0.19	0.04	0.15	0.19	0.05	0.19
0.16	0.04	0.11	0.16	0.11	0.12
0.16	0.07	0.14	0.16	0.06	0.19
0.27	0.07	0.05	0.27	0.06	0.09
0.17	0.04	0.07	0.17	0.05	0.1
0.17	0.06	0.07	0.17	0.05	0.18
0.14	0.03	0.12	0.14	0.06	0.16
0.19	0.07	0.18	0.19	0.17	0.14
0.19	0.04	0.15	0.19	0.05	0.19
0.16	0.04	0.11	0.16	0.11	0.12
0.16	0.07	0.14	0.16	0.06	0.19
0.27	0.07	0.05	0.27	0.06	0.09
0.17	0.04	0.07	0.17	0.05	0.1
0.17	0.06	0.07	0.17	0.05	0.18
0.14	0.03	0.12	0.14	0.06	0.16
0.19	0.07	0.18	0.19	0.17	0.14
0.19	0.04	0.15	0.19	0.05	0.19
0.16	0.04	0.11	0.16	0.11	0.12
0.16	0.07	0.14	0.16	0.06	0.19
0.27	0.07	0.05	0.27	0.06	0.09
0.17	0.04	0.07	0.17	0.05	0.1
0.17	0.06	0.07	0.17	0.05	0.18
0.14	0.03	0.12	0.14	0.06	0.16
0.19	0.07	0.18	0.19	0.17	0.14
0.19	0.04	0.15	0.19	0.05	0.19
0.16	0.04	0.11	0.16	0.11	0.12
0.16	0.07	0.14	0.16	0.06	0.19
0.27	0.07	0.05	0.27	0.06	0.09
0.17	0.04	0.07	0.17	0.05	0.1
0.17	0.06	0.07	0.17	0.05	0.18
0.14	0.03	0.12	0.14	0.06	0.16
0.19	0.07	0.18	0.19	0.17	0.14
0.19	0.04	0.15	0.19	0.05	0.19
0.16	0.04	0.11	0.16	0.11	0.12
0.16	0.07	0.14	0.16	0.06	0.19
0.27	0.07	0.05	0.27	0.06	0.09
0.17	0.04	0.07	0.17	0.05	0.1
0.17	0.06	0.07	0.17	0.05	0.18
0.14	0.03	0.12	0.14	0.06	0.16
0.19	0.07	0.18	0.19	0.17	0.14
0.19	0.04	0.15	0.19	0.05	0.19
0.16	0.04	0.11	0.16	0.11	0.12
0.16	0.07	0.14	0.16	0.06	0.19
0.27	0.07	0.05	0.27	0.06	0.09
0.17	0.04	0.07	0.17	0.05	0.1
0.17	0.06	0.07	0.17	0.05	0.18
0.14	0.03	0.12	0.14	0.06	0.16
0.19	0.07	0.18	0.19	0.17	0.14
0.19	0.04	0.15	0.19	0.05	0.19
0.16	0.04	0.11	0.16	0.11	0.12
0.16	0.07	0.14	0.16	0.06	0.19
0.27	0.07	0.05	0.27	0.06	0.09
0.17	0.04	0.07	0.17	0.05	0.1
0.17	0.06	0.07	0.17	0.05	0.18
0.14	0.03	0.12	0.14	0.06	0.16
0.19	0.07	0.18	0.19	0.17	0.14
0.19	0.04	0.15	0.19	0.05	0.19
0.16	0.04	0.11	0.16	0.11	0.12
0.16	0.07	0.14	0.16	0.06	0.19
0.27	0.07	0.05	0.27	0.06	0.09
0.17	0.04	0.07	0.17	0.05	0.1
0.17	0.06	0.07	0.17	0.05	0.18
0.14	0.03	0.12	0.14	0.06	0.16
0.19	0.07	0.18	0.19	0.17	0.14
0.19	0.04	0.15	0.19	0.05	0.19
0.16	0.04	0.11	0.16	0.11	0.12
0.16	0.07	0.14	0.16	0.06	0.19
0.27	0.07	0.05	0.27	0.06	0.09
0.17	0.04	0.07	0.17	0.05	0.1
0.17	0.06	0.07	0.17	0.05	0.18
0.14	0.03	0.12	0.14	0.06	0.16
0.19	0.07	0.18	0.19	0.17	0.14
0.19	0.04	0.15	0.19	0.05	0.19
0.16	0.04	0.11	0.16	0.11	0.12
0.16	0.07	0.14	0.16	0.06	0.19
0.27	0.07	0.05	0.27	0.06	0.09
0.17	0.04	0.07	0.17	0.05	0.1
0.17	0.06	0.07	0.17	0.05	0.18
0.14	0.03	0.12	0.14	0.06	0.16
0.19	0.07	0.18	0.19	0.17	0.14
0.19	0.04	0.15	0.19	0.05	0.19
0.16	0.04	0.11	0.16	0.11	0.12
0.16	0.07	0.14	0.16	0.06	0.19
0.27	0.07	0.05	0.27	0.06	0.09
0.17	0.04	0.07	0.17	0.05	0.1
0.17	0.06	0.07	0.17	0.05	0.18
0.14	0.03	0.12	0.14	0.06	0.16
0.19	0.07	0.18	0.19	0.17	0.14
0.19	0.04	0.15	0.19	0.05	0.19
0.16	0.04	0.11	0.16	0.11	0.12
0.16	0.07	0.14	0.16	0.06	0.19
0.27	0.07	0.05	0.27	0.06	0.09
0.17	0.04	0.07	0.17	0.05	0.1
0.17	0.06	0.07	0.17	0.05	0.18
0.14	0.03	0.12	0.14	0.06	0.16
0.19	0.07	0.18	0.19	0.17	0.14
0.19	0.04	0.15	0.19	0.05	0.19
0.16	0.04	0.11	0.16	0.11	0.12
0.16	0.07	0.14	0.16	0.06	0.19
0.27	0.07	0.05	0.27	0.06	0.09
0.17	0.04	0.07	0.17	0.05	0.1
0.17	0.06	0.07	0.17	0.05	0.18
0.14	0.03	0.12	0.14	0.06	0.16
0.19	0.07	0.18	0.19	0.17	0.14
0.19	0.04	0.15	0.19	0.05	0.19
0.16	0.04	0.11	0.16	0.11	0.12
0.16	0.07	0.14	0.16	0.06	0.19
0.27	0.07	0.05	0.27	0.06	0.09
0.17	0.04	0.07	0.17	0.05	0.1
0.17	0.06	0.07	0.17	0.05	0.18
0.14	0.03	0.12	0.14	0.06	0.16
0.19	0.07	0.18	0.19	0.17	0.14
0.19	0.04	0.15	0.19	0.05	0.19
0.16	0.04	0.11	0.16	0.11	0.12
0.16	0.07	0.14	0.16	0.06	0.19
